# Supplementary material for: Phase Transitions in Poly(vinylidene fluoride)/Polymethylene-Based Diblock Copolymers and Blends
Source: Polymers (Basel). 2021 Jul 24;13(15):2442. doi: 10.3390/polym13152442 (PMC8348057; doi:10.3390/polym13152442)
Supplement: Supplementary file 1 [file polymers-13-02442-s001.zip]

Archive with 1 entries (1 files):
- polymers-1309582-supplementary.pdf
